# Supplementary material for: Influence on Consultation Behavior of Pregnant and Postpartum Women in Japan: Insights from a Nation-Wide Survey
Source: Healthcare (Basel). 2025 Jun 13;13(12):1422. doi: 10.3390/healthcare13121422 (PMC12192908; doi:10.3390/healthcare13121422)
Supplement: Supplementary file 1 [file healthcare-13-01422-s001.zip]

Archive with 1 entries (1 files):
- healthcare-3666297-supplementary.pdf
